# Supplementary material for: Suitability of Gelatin Methacrylate and Hydroxyapatite Hydrogels for 3D-Bioprinted Bone Tissue
Source: Materials (Basel). 2024 Mar 6;17(5):1218. doi: 10.3390/ma17051218 (PMC10934138; doi:10.3390/ma17051218)
Supplement: Supplementary file 1 [file materials-17-01218-s001.zip]

Archive with 1 entries (1 files):
- materials-2814559-supplementary.pdf
